# Supplementary material for: Design, Synthesis and Antifungal Activities of Novel Pyrazole Analogues Containing the Aryl Trifluoromethoxy Group
Source: Molecules. 2023 Aug 28;28(17):6279. doi: 10.3390/molecules28176279 (PMC10488855; doi:10.3390/molecules28176279)
Supplement: Supplementary file 1 [file molecules-28-06279-s001.zip]

Archive with 1 entries (1 files):
- molecules-2570809-supplementary.pdf
